# Supplementary material for: Quantum Artificial Neural Network Approach to Derive a Highly Predictive 3D-QSAR Model for Blood–Brain Barrier Passage
Source: Int J Mol Sci. 2021 Oct 12;22(20):10995. doi: 10.3390/ijms222010995 (PMC8537149; doi:10.3390/ijms222010995)
Supplement: Supplementary file 1 [file ijms-22-10995-s001.zip]

Archive with 1 entries (1 files):
- ijms-1355673-supplementary.pdf
